# Supplementary material for: Analysis of Bacterial and Metabolic Diversity of Pickles in Different Karst Regions of Guizhou, China
Source: Foods. 2025 Apr 11;14(8):1324. doi: 10.3390/foods14081324 (PMC12027304; doi:10.3390/foods14081324)
Supplement: Supplementary file 1 [file foods-14-01324-s001.zip › Table S1 MSMS raw data and match scores for metabolites.xls]

name	Name_des	MassList_Results	all_GY1	all_GY2	all_GY3	all_GY4	all_GY5	all_ZY1	all_ZY2	all_ZY3	all_ZY4	all_ZY5	all_RH1	all_RH2	all_RH3	all_RH4	all_RH5	all_FG1	all_FG2	all_FG3	all_FG4	all_FG5	all_YJ1	all_YJ2	all_YJ3	all_YJ4	all_YJ5	all_ZHY1	all_ZHY2	all_ZHY3	all_ZHY4	all_ZHY5	all_TZ1	all_TZ2	all_TZ3	all_TZ4	all_TZ5	all_CJ1	all_CJ2	all_CJ3	all_CJ4	all_CJ5	all_WN1	all_WN2	all_WN3	all_WN4	all_WN5	all_LB1	all_LB2
Com_162_pos	Choline	No results	7553399703.437129	4349109798.221801	1394451330.0436602	9338329204.931416	8295900886.472027	5186307466.019315	2903371485.7903805	5247015284.94115	3871776401.126289	5832286406.918262	4232952939.5060673	3753290195.230827	4818640219.320803	2192902981.0140786	5680668338.7938175	5944489213.531495	5775907741.999286	764870582.5744544	4544630028.253586	2874428083.7299356	5172807866.478022	4471617170.625296	4141648135.285187	5445267597.803869	15384160258.964191	4676987405.876006	4103581044.5211825	4334693450.946879	4006172986.9996247	453245794.1166022	8805013897.84267	8282552707.237069	6693351112.56075	4820722787.004072	6589632425.015909	5779030568.274797	7793717228.207454	7489772134.231004	7052196471.258155	1704073134.108099	9344059477.791925	2237416791.592872	5389259156.258393	3170669667.212221	1982982519.022237	6949909756.01578	4052326916.447559
Com_178_pos	Pipecolic acid	Full match	891059242.6424174	270004665.9093794	123668844.90704592	4169937776.5762596	6768671095.11489	4864234964.559385	503183951.16345996	1368470177.8390484	2094878093.6705782	1182041499.38064	355723538.69731313	164439017.57596326	1459257523.8849144	2783259888.764558	437850952.2305221	5087990167.662017	731309570.5584477	198682178.6789102	3051377716.591167	3310804532.9389005	398485365.84135556	267359254.2046672	2090571346.7548776	598688536.4269946	589298567.7523532	1299283787.993993	1044036571.7626231	1429759064.6684554	486429253.55880517	293320251.3220611	2585153155.1449604	3648114007.372432	7220642321.606364	1147395470.2138298	10173117881.291214	6483287647.814028	7363829794.267688	8486171936.93313	836151909.6196467	812382014.6287853	1326104327.8186886	949456965.3894467	1014743554.7721502	718774451.8798676	1061330489.8212311	1001082793.0782623	564632267.8188007
Com_211_pos	Tyramine	Full match	62131529.871754766	1563317292.974306	841131504.4532131	148896165.4864035	67394752.67816807	5285820220.382248	3094253237.2921667	803241670.0976433	132698700.25405191	1058056945.9923875	831390423.4402332	1412827491.239599	139626839.32849172	39911450.339272015	784279671.1999166	147376150.51831508	719063183.4073201	506928093.99395806	2154124419.031212	2522619024.250251	606061757.8200706	35752429.220819086	1485234334.6396997	1931563050.1314375	1954269152.644521	4460711878.890044	3054190394.391992	1206401007.922826	1224370839.2778487	102940774.96244787	1253430051.1373727	397702524.6161194	400270326.9523539	481587610.9317749	39337074.552419774	7785678290.020756	6893468109.191525	2051047097.2545223	437247605.55551547	748916854.5507046	3867482581.6159716	1386967167.8413866	163486284.97611603	106674848.44534333	60150848.54779178	3031689476.256646	2090473889.584439
Com_587_pos	Histamine	Full match	979653096.8452399	5182495.6808816	956233997.7195746	1184917865.846158	448730342.1030689	3005727235.018078	27048980.0603467	16712721.990162443	757753656.3326635	2056328003.7795231	725435453.5717316	1043635904.9673444	470873678.25464785	3414411.586406029	1533502708.7562356	786936332.799234	1316122228.057476	339921678.29912883	510074415.38912654	1818572860.1482437	621823748.3587976	709834742.8673071	30784284.992556546	14371146.274235105	688479991.2381921	114172090.0222771	83806981.99509977	211549694.02771905	10886623.243924584	272147306.7461906	57018276.439299755	166266719.69945282	11820375.409459272	84485975.80429287	5334412.478732252	1806040714.0300968	1058161277.4019767	102071833.54867195	628713968.290458	1110152139.8397748	1656910801.0147371	1254771919.35925	19429072.502577044	7471229.688275993	6868094.944106685	1532319645.1229777	110803762.94427764
Com_3813_pos	4-Guanidinobutyric acid	Full match	18986993.13550778	36879778.89981789	15316852.548849452	19857462.63114369	31712610.852841023	40614649.15157096	17294404.500005834	106289993.9963705	96402487.99188378	67310014.81549853	43690480.78728395	35623509.72333672	41514187.6449368	76019083.70369013	28854815.749493644	88686483.92837006	29904660.685926918	15823164.016317027	21512441.83935843	19388283.709666457	15080977.696788266	50567410.22295023	50247644.3499492	26150249.40078554	109497574.58774723	77499254.19747159	41426260.47645684	197650575.48868304	15806740.406544697	2699274.4165400197	168614972.5804086	513171083.86030155	94600888.7794781	70326900.21246861	106111095.42185603	106081448.01034482	63264185.748102136	95683969.99273734	36596237.67709454	27823154.60125617	72203930.7925648	23260762.93621151	17917218.086905915	9081799.521191703	13214990.255899254	88936080.91122139	7904796.664928688
Com_8566_pos	Nicotinamide	Full match	99214618.17590806	24273834.293096785	6074905.642032102	41459466.04752408	119811411.07163642	25866404.163687684	103245854.59861426	100228049.7746401	116688705.08611023	62101135.05233606	16693244.479960456	14156294.139429739	32166985.526910596	159320538.1713714	11917466.384882193	63768964.50789392	30588651.195075173	6671025.551315691	37751438.4877065	27609704.472959872	16459301.456748933	10131719.550130734	5614755.883921761	27887987.44114973	14070335.193452055	34016987.880234115	13916343.85008661	9774195.303106366	46730438.93657889	12467936.864208354	9515840.281676358	7159694.706813376	4477983.235283034	9459718.79736857	5356169.27236272	6493140.5284033	5776170.9211831745	7901383.756768303	123925670.16459192	21572330.30606715	9815836.422167469	21044591.869131636	124651612.34803794	52614668.67587476	20175471.588574845	46168560.12541219	26256815.043269854
Com_30977_pos	S-Adenosylmethionine	Full match	7407046.7146163	6843417.172211493	131679.7521085269	1417909.4201880307	14048073.776302867	791628.7944258994	2054680.5089483506	13609817.25512125	12866091.82816888	1668995.8378015812	735349.7499329636	698628.1619628257	1560382.5318577925	11997146.793258004	780247.8207958973	42217189.171573214	14926992.069196254	744462.5452320225	37148635.27163324	2091132.3070133682	796110.6406281278	1626144.1524670098	1696023.3449060905	1160138.9851296516	1227577.8078837565	1719827.9431556442	2124405.014117567	2623986.0350394403	14696835.1436307	670424.645548267	943741.6494207358	709559.6958828075	915186.0575659955	1557853.9104785654	1188622.7767295707	647395.7318828995	647859.764383459	929187.0995513787	37373745.03808565	1177175.091577702	2093224.3754522277	1082840.5761980326	1569037.3689370463	1042933.9606906503	454782.7665480683	4266429.65994066	2886766.4510206524
Com_14_pos	L-Phenylalanine	Full match	2643441634.2103586	34817133698.28803	4674181081.699858	4831351263.388655	4834906127.04513	28966676565.19123	4563929951.074065	19329232613.58273	19620538954.408695	11936787418.06566	27333054215.470524	19974362664.705906	13356555760.744877	6466351577.884551	20049022441.08215	19563854523.266712	11983088175.252045	2499900389.47577	14617469278.518238	17132163081.524342	28102909034.83744	19578414926.130318	15204764614.651833	11173733590.48766	38636243504.22923	10180873559.855854	31748725075.68662	20993177741.214214	1186069608.9435954	403152389.66495955	26162940505.701363	26142530673.97175	30491075806.29241	23678597544.126293	31739966550.09861	30038890865.33183	34440019632.46624	24024740232.66328	21974692244.05108	9274895501.469254	22895237879.767307	12868092284.774113	10889700556.568373	7656769313.610697	2712357957.156284	19142010007.947414	19316709234.32938
Com_100_pos	L-Tyrosine	Full match	564479799.6932142	15492244342.324759	373293928.3551947	256135784.53975296	870900713.5909364	906167221.0855942	492686552.84931827	9850106122.648895	9953564350.65016	3780813783.198514	9618558605.23879	1521701641.979726	6419056551.2462225	2181950517.1250887	10088817016.778366	12729111047.43047	1778446935.1395867	271114745.20529914	1285991463.8023353	2361630782.6643453	11435309407.976637	8707632283.695116	6995683460.616338	1460521790.1241808	19332627521.273605	1562125097.1410835	8211905658.975436	10183953604.204435	130352235.58881775	58373429.5152896	10619494572.08988	16305563727.931479	11766518733.29444	6757322477.264088	9998121627.48129	920504471.9450687	9833911597.631721	10308035055.395712	7217118191.202082	8942156805.699924	4208336654.1670613	4102278404.235342	3208164293.7414336	1728005308.478035	1485396973.8782682	1622566623.0518	1398153860.313976
Com_1025_pos	L-Aspartic acid	Full match	201352700.74422505	759843796.52004	1461093.2315732096	195047996.51475957	372971451.3055934	112787127.33486935	14178298.1241368	57306295.38316509	41309521.87098717	69436964.40501656	131725215.26645456	15906787.203578033	132414103.55309725	38723306.33074053	360470098.0606274	75065684.3001119	50833425.14186074	15254610.660647333	240883278.67554587	136184135.78986222	260702133.05917853	209587812.75082046	84371550.93908899	140642414.6537431	2885371305.045331	205035932.41164252	127527568.50602773	261848509.42669955	6081398.723815401	25898662.57302726	83808424.70793729	55909053.89776065	101144334.00349098	93961474.08980758	64012093.56279267	119280415.45160487	86521721.8459293	190286737.29471248	455767097.96569556	15410133.913471641	17884209.353035126	14606215.520318743	50188535.9665168	34198410.83252591	12743283.205385406	38673865.447171465	291904085.31494796
Com_1299_pos	Pyridoxine	Full match	546832272.2568336	766949100.4138172	30516484.364985183	287326593.17504036	361235278.0235163	713053435.892977	84017539.52438578	279800784.602349	309468290.9901839	459506200.79707694	954192012.3178418	372595621.73627025	762805882.1661327	157582914.12185457	546768357.8005803	220767637.97601506	226395716.0266753	72102055.66866668	310832597.5765811	1163982056.3451478	241506854.17524293	713463780.30379	436968247.772849	465216251.3422637	252572578.9469795	779968427.8187118	1418864860.0339987	989034113.8791461	629228661.9915944	130019260.71809886	932897644.6135374	783385128.140461	1315335928.8077898	594136676.683443	1310550704.744314	469265331.43154424	572635561.7697098	435800745.3859312	335792940.2090001	380894182.29599005	780920270.7281752	261042048.48936373	447279410.1278042	196446500.28555444	124900881.66203342	463588365.4523609	350830445.12820977
Com_29171_pos	L-Saccharopine	Full match	19001340.468330637	14508223.698022706	510351.9252827652	15317150.801112195	11430403.20939713	1947029.156423101	3350457.698679028	14949428.153840035	5537297.095469832	1151998.5495024042	1199095.5382866883	1139215.607277249	2544432.403957089	2676820.6223767116	1349830.776950386	9776838.112936523	3801179.611182272	1213955.2865703006	5278920.691141274	3506321.667721903	1456191.319473016	2651666.3642191174	2802039.956074281	1891776.6423232355	8611641.843719844	3116740.3389349603	7332563.055743003	12123567.81867499	1081011.7071116744	9022935.434656736	17285317.378120035	12292083.688573046	13817084.35786366	3120797.45800219	7823120.10563822	9860176.39023187	27542728.62260313	19483604.698666926	4631826.820365156	3189987.7626281343	10416709.520176977	1765730.2578986648	2558545.3842460783	1700656.6727000724	741589.9526819441	1390854.5619068258	1524861.7008852798
Com_2252_pos	Spermidine	Full match	798150991.8381878	254160061.32865086	102873518.34354202	202174680.16750255	814619007.814134	887985829.7694997	348527635.29404515	1249733504.9371703	1737273392.373226	962046006.2481353	777664203.0560862	408373071.8490316	1162647491.3439062	706522638.7654549	582335812.9474394	1082008274.2693224	479792102.9574519	44058255.27686415	227032331.69818828	176587983.85437703	375867602.0760981	445319837.4569288	431326010.82700247	745623873.4978514	16492578.373743378	252324814.36896548	740919739.0656818	424914384.2509256	813219181.4016881	7999993.667198573	44138435.51217519	7177215.985274239	590777019.334956	843431470.0249131	20502056.74994911	195368229.71184188	251560697.26825288	60879273.9078395	453751624.615943	439270957.3839164	297233653.9410688	572631360.1846114	931791548.6510051	126205916.12077308	149366281.72331515	1606679187.1510859	500794314.36481076
Com_3697_pos	L-arginine	Full match	2943619.124871987	6368949.045706036	1729605.1907152298	2930048.7796752662	2922585.255897724	2788574.1176702976	12477666.982841123	88178516.8253175	70658369.01472634	9558736.016233476	18971659.468882684	2231426.998027045	176418714.70476523	27177764.24470299	25804788.276050102	64769833.702502936	4245645.37014762	1135335.1817288802	57372717.43998697	34150234.66951358	28731215.293238297	9085822.6701417	412859515.69026816	4509520.30407604	10113373.718889313	248910372.86859488	391590646.75673544	265328906.8915642	3419250.037496422	2989766.7427233853	4120560.655953075	39459852.492005005	146136337.70634204	79022745.64743215	26427309.019592687	24158793.05573922	23404200.192110088	39015618.90815036	14401931.357585112	10604245.42032761	318226613.8557428	13849614.795041414	12978857.459876167	2885369.3536102483	3652736.2887645373	19142215.616275538	2059602.1412803056
Com_8238_pos	Spermine	No results	1391259.487387412	1043580.1373496829	468132.5326732816	1172176.5848385615	1322031.962316412	1106980.8175318304	4817630.721037952	4971232.840784682	3740388.7194867004	1321138.63231298	1438456.5141322261	1033287.8275880942	5355119.457952427	1647943.5376519703	1619615.5607952361	2902006.723193433	1859925.7625312838	1072192.0361976384	4501477.5670664115	9315080.080238894	332298324.77836305	5400250.574654258	6067733.4470571205	2062909.0881990728	1361357.7833095242	7454040.046697626	6602702.067804538	4276578.459097197	1803272.4000447236	783419.9550352133	1386117.8451095165	1351029.7180758954	2299260.789847202	1367652.8529507949	1289975.4022800382	1566169.6817279765	1250584.6291098222	1651059.539439756	275408025.3188389	8339174.899239922	7075883.185881907	6944586.073917162	1208299.2293389891	963195.5445290845	453611.209931796	2194114.647859707	379594777.0002377
Com_9627_pos	3-(2-Hydroxyethyl)indole	Full match	34178744.27098798	16936094.999419175	4182763.5144919218	31151385.57891082	47535047.209764495	35155634.34195811	248565411.2716513	56459749.2417387	21700077.21239196	23200801.742228612	16760781.970198857	24778404.71944043	14812326.231225222	6978694.57221968	20722333.73551758	33526996.39356632	26322780.49663046	8089446.791293797	19726758.873084344	41029625.15248828	26822265.66064418	18035495.359661117	10903645.298364129	26374157.06907656	10740012.942864452	23861416.62093743	38009058.470504865	34256114.98297144	44798250.83973739	86190230.17332686	30842890.53964635	30282498.56533278	35059336.6812401	22818086.320685793	22395249.182009708	28883781.727298826	31229961.035515238	30405939.58269092	90760043.21039306	272017625.7984466	12543133.568358403	34395375.663617544	36193459.11323679	29855232.240492906	9794345.148904024	76254796.35822825	81522448.8238111
Com_9978_pos	L-Hydroxyproline	Full match	133380940.00246052	58305864.568326056	10803892.467947466	55155812.87891272	65023721.178107515	65852410.68311942	49508170.01476523	47365995.103125036	51477611.362027176	55265796.34793858	37118868.62080784	28137814.138760626	44920154.67268754	24165130.066856187	48464146.08220948	40362188.38678711	49250860.1933585	15831986.850452816	22880447.906594556	46901677.96473558	65577523.505639315	36200001.33266434	38312702.30117831	105105641.04581168	90703611.0137158	40318363.5167291	47768150.07085033	61573549.4045624	75448027.18318065	16237540.01991142	110815314.47242829	169614729.20896453	86847618.4788084	105588453.26956029	110616596.68520351	64828216.86353604	68555077.53503884	108260323.85016021	86330282.83354554	63269025.274994485	44720503.231057055	55715262.11717914	75770634.625106	76068016.05331859	28425410.422129586	109039260.34084463	66632065.60966151
Com_11306_pos	L-Kynurenine	Full match	38301001.11832959	40208202.49941994	6495779.54750498	23395439.762039598	40981380.53008539	25653224.325046893	23251574.60898002	36926445.84050401	24388586.173832368	29360985.68204104	24664744.131650787	47016763.687632	20476039.78669143	18018267.647951275	16824491.476925824	19797397.36924021	25013051.88262812	5582937.6241952665	39334968.04803671	14857869.120851679	25844480.365232017	16127625.21500891	12884160.517010845	24140320.861885566	28456159.639606755	35694718.293861546	29142012.378852557	95129074.14593092	29438860.15519303	10464178.731941747	33604452.72255748	33858876.13246795	84398622.41660479	43740806.34336946	29050660.306699906	133091825.81432518	47620566.165244244	30506763.995057225	47266944.26453308	38068343.9525412	33940429.1464787	25305279.18115404	37605903.93983154	33715985.066630855	21543400.014247447	30168030.521229446	41599286.46299593
Com_42008_pos	D-Erythrose 4-phosphate	Full match	2329541.892706311	2494519.9406218263	323862.6701377996	9341871.663798619	19520330.099382844	914086.9238658721	4341528.034368625	1933535.5421399616	6723596.182141516	1147703.0517087705	750522.1822344932	976813.4530921614	2184824.7731488636	3198941.616156437	4080872.498723815	1998293.0788980038	1624414.9265698558	1472191.8572776727	4044122.4405469885	1216577.136715262	862682.8189964391	1558110.9778342037	2386516.7230024436	7774935.133144638	24150455.0549065	2248785.769752068	2010896.918609541	2631925.4099704297	11966445.275267802	6172348.063581793	13896833.159805326	5147619.875498096	4872834.172646471	5633091.75473819	5717903.380979355	9637666.146658244	7452007.003675247	14733409.066108327	10422911.877181249	1935246.3103876265	4452323.765639511	1186590.6129361754	3476200.0054568364	2314908.6110426043	976499.3923584656	1499134.3430722244	1079297.802148195
Com_57035_pos	6-Phosphogluconic acid	Full match	18325022.882425115	986456.0992292968	370099.2374639884	9351503.179281462	7225296.322690826	3347562.4785747332	5454994.0673563015	5031194.50062079	3740918.6448455215	2925341.759668652	2234397.2591899363	1594477.0096679796	5061988.114122692	1557737.5380397502	2544691.6146812644	2765581.024185005	1841339.4551250553	1013501.8249181459	4255073.321780325	8805186.330297023	2588951.7958845696	1170382.7017674039	5669502.464861951	17732433.965446647	2202423.974975273	7046016.884375015	6241279.891279844	4649393.850632239	26149660.8185016	996240.8464205492	1514237.5083603924	2186584.95288143	5180242.546735438	2886381.9485135307	2192951.946302149	3201092.6878073476	2579948.5050031496	2830358.0532735726	1935624.6752731935	7882700.760084117	6429656.241647172	6564449.670953149	12186357.548223658	983372.9836702548	477099.2219283776	2723093.247409437	2490796.7296613175
Com_60734_pos	Guanidineacetic acid	Full match	1022652.1594103021	473033.90667299717	212281.51437749842	583352.2871060173	742090.2530015394	1304280.6301158746	2829074.8864300265	2863957.107855578	2584998.330054152	2755226.427268631	3503333.33507603	1815480.4945222593	2490432.9349064087	888361.3658747746	3457850.348343805	4249581.188423246	1144949.3689328488	326725.49708434276	1734629.0790812157	1850568.8385541663	5594521.76755784	558938.6215367785	5571648.251490635	1346361.9453665582	4835476.0730459	4382993.30165549	1943550.5848096919	2247394.7997584115	923399.8524017505	657041.2515875299	702376.6788379542	3331408.436522213	2234821.73618542	4378404.09617102	3807825.205444978	6101488.116287804	4777723.245137895	3631171.1056331885	1516456.9236272234	2616977.7216718905	4593642.757809938	2924657.2341750627	874451.2054843929	542036.3930212149	521157.4729140026	3928713.748018339	1232079.2065173497
Com_74980_pos	4-Aminobutyric acid	Full match	3114168.302276945	1083022.3337666937	306103.8045825761	1469091.7635562096	1819540.3281615872	2208563.503443284	1212244.6949310051	1246898.8337492747	990650.4317938251	1044162.8314100346	577384.886878678	654656.5181482979	890000.3767307802	711411.5492581035	633549.8429494436	1044720.2815951457	1101725.8021154245	107919.80823757459	709098.885644275	808099.13252722	1389703.378473717	491668.8636583148	483008.2640670029	1258132.7464553653	1578555.459158358	870466.6383851719	625773.64540134	695509.7564869631	1519491.856235743	221947.47891203823	1119888.0980384024	1319713.8782842217	702478.7718162006	904235.4814146421	630194.7018798289	865359.9234928425	946797.8027178423	973884.3275037172	2100038.4548095255	916360.3337947312	1107902.4603626227	1397244.3754612713	1277343.0861669327	1526750.1708347602	626934.725308624	1335571.5457994984	3126954.344328275
Com_275_pos	��-Aminobutyric acid (GABA)	No results	10111687435.427992	3726673203.659656	373589418.10212576	2639363478.067945	866648171.7377839	2972212326.4161835	257828041.58903354	679374449.1047553	935778091.4683908	618456692.996317	633081640.3609549	286572196.6787173	591254932.4083767	619388670.8315185	950598039.7788638	1199631915.0296254	931383648.8398911	78903579.80071247	2163371698.092592	1620821807.4121497	2256706994.481516	530942780.5782839	708850871.9976766	1567226295.8247478	4934614294.125161	1203348741.0528479	250197936.24379268	566427892.7863655	1234640514.6881163	561314039.4552165	2080268313.6729827	2134818567.5689163	755980047.8177509	1601426683.0365188	464489257.67833024	1831099301.903619	1792703471.6335938	1152332802.9985187	4768403402.050068	351827047.31481314	2504057364.5231237	858099812.8337073	626210197.0177625	104164133.97463158	87548277.36803122	884361519.7624674	5235975598.037813
Com_3411_pos	Glucosamine	Full match	1308236969.299775	356735180.29814327	14495361.637994837	719374109.4156994	147856303.52706888	182024336.071112	103909739.64668165	65892923.76165319	227804150.99196675	445112213.13872015	167662915.50221825	48529909.3522892	64507584.34487663	29990242.435670543	510437140.8719007	227817497.52665758	302859606.32928497	14037588.911060825	193756823.65974844	121962767.67827769	364591803.3588458	29564324.86342943	78399691.48839457	770552294.9900558	280303620.82009023	237082720.56157538	80874040.84436351	411599286.48858523	183677852.59877247	13832862.983431483	212965924.04058442	579396877.807834	227505219.1125884	153836220.73877683	150189833.49220163	329319965.09660685	287252466.5231021	133717971.16674317	248239768.93709096	67379853.32775049	36965982.01790805	74319363.80579844	29988060.879563924	20088408.83021043	11198756.43792249	59254619.54568977	189144742.85435826
Com_28620_pos	Gluconolactone	Full match	26739017.326022398	4794555.98696081	2383408.9251764235	9714246.0784582	24897862.685667567	7261702.084423214	16141003.501967622	14438375.297797697	32500991.419233795	17270750.372804254	3064408.5359485503	3655916.459126288	12388312.555314444	14413942.478082502	3503621.6004894185	5384272.83243247	9259625.92804612	4291313.375257228	2876013.0850385414	9378984.271462355	4885347.604661574	3679050.3703122577	6949623.846676487	16292841.123244576	3260595.497042309	9248075.81364095	5928262.554548094	7996357.129765661	15886030.36072918	6472037.631271088	5136984.483247395	28754010.002848905	7914789.702221824	39117253.03257323	20200059.1311417	6037390.380997349	6935493.888011673	7967166.550868942	24665992.161665417	9196762.328858681	6064880.800824668	15954231.50340334	23314412.42891007	31810145.799408544	11005125.41667252	11761708.029623603	11245354.914941337
Com_239_neg	Citric acid	Full match	294787172.98622805	591344172.1483073	444354331.5680218	276684221.9142189	610290697.1186105	236905872.06571707	132809522.87995088	300554029.0290302	148618263.18248215	147657053.17083386	954408436.868369	342988245.3917723	490391205.1426859	222899860.1276521	110213580.0498771	185334479.9255717	137492373.20866373	444449761.61938214	513801297.83867824	303168891.42614996	852135695.3120005	339854699.5530663	498483802.8828857	289511038.90580314	144980953.22555473	163751644.61775738	988811068.2788043	1019005176.1284416	340935283.30403256	470116347.55369854	438795539.53758407	402499307.9450522	166203712.23868075	133832524.2973272	186106134.8017395	124968309.33032678	102376640.89284435	87654010.27538675	1012545831.5067514	197163579.41495377	1310930606.1910105	753979452.6476554	797361076.8035036	1077935887.8156078	501474392.4046168	307463923.62348896	272642933.2665732
Com_14620_neg	Vanillyl mandelic acid	Full match	3274302.0069825226	5578968.364976797	2461560.279905119	4624726.340482725	4057690.307704363	5634775.654551572	3049516.466282936	2767726.159134417	7157675.0417685695	5329981.554137003	12128405.160056446	5112529.3896701	4488355.1452281885	2059498.1824174065	15635482.875443472	2727154.418706961	3800519.352076119	3956458.1519195964	4504168.52116324	7059288.180562305	4332933.228786632	5979040.5782211255	4094817.8144980706	4062848.6722094277	3575531.0698719947	3930519.0445564445	4484890.881889065	4766480.412714854	6049295.26321819	11534173.436326895	7756942.3180071805	17866809.269714516	6128464.842143989	4955766.613263339	6179128.799458004	7209163.70919089	10701489.23374421	11127257.411868712	4331758.092130303	3653595.3507492095	4266385.288892136	4732237.703166142	5467532.894165557	5730424.169903232	3722891.9726543366	12597877.647032727	4717445.839524217
Com_23_neg	Succinic acid	No results	15906515000.555567	2014661004.9197886	5049439232.713908	14591596886.166151	20460027728.229774	10190309256.734116	1946478759.7286317	1717555365.7495074	6730916633.486821	9687880930.567259	3987245901.51731	5013083503.39231	5360148315.280529	2983720648.527948	13693572917.605627	4312047634.833183	5271886538.141592	3353373393.387876	3498427144.458604	4373464089.801758	2400694502.0042286	4897723537.066339	2374360275.576295	7497820242.333466	6946905523.866773	5770721766.410043	2536874025.1594224	6258396875.095538	12320284917.107431	1423641954.7375467	9249333299.888952	5090652781.197142	2492525218.7822175	2625681337.857458	1979372859.4165215	6019204541.732112	4984916336.112694	2926229300.605729	4746555549.014044	3661233970.848164	2633477633.9869633	3639589319.6353507	1769844781.862811	386609765.15015477	649013881.8849279	5521547618.220482	14034574286.908266
Com_263_neg	2-Oxoglutaric acid	No results	13901332.253905075	86132059.74859385	10626482.617702043	23861946.03218255	78456810.06156945	10777278.249129694	17546557.41100704	671838776.5808995	1078422980.575678	18715218.364955723	41003541.865113385	25083170.103323285	29499557.074733797	195542876.6804971	14107567.945905061	2251622196.6141753	246245303.51402497	14328019.11126664	70861467.40118459	8326141.458710537	85661530.16044827	8878407.319131006	29738649.711742908	4007852.4416334494	26355230.541356698	21709053.963710453	33785066.859468356	43375591.16978599	87341251.73125151	9745959.96331266	20646457.762581624	26267062.79457915	64089770.253319316	95925176.91758488	127493379.93869014	15342233.824891662	18024649.203550003	61992826.425459564	56602000.647043474	33949724.270694874	48929652.49008656	8910211.43627111	17642274.238782693	3464698.4298590417	5844415.6131634405	823226082.3994368	32061072.70198362
Com_1455_neg	Succinic semialdehyde	No results	290098601.32672185	127425006.81146777	301757212.2159711	253658589.075869	279035355.9227889	153911643.32746854	157160752.5093952	204061675.9875051	330837054.54193825	198661607.12874004	147872257.34311333	61658010.2409569	199571759.30100906	190224893.70301625	126278207.44227071	392283985.01470417	299827907.32508343	281567167.79958826	333988535.337595	266991111.62966964	185496026.5130714	143758992.58342728	229882311.31618592	385690794.3447117	196930582.13949028	209490710.34714624	291944719.2015976	381284925.5997705	712494918.0928603	1119776258.9773467	202763787.09949383	160421357.77842128	149735283.67237464	116219257.45985201	266936815.55962428	176237437.22944447	200677026.67113787	249725379.37594807	350671795.5568127	308617548.41774887	222065470.0811133	299245324.4704704	394352876.09912413	361887967.0217237	225564430.7984089	405956397.2220359	279693686.8602182
Com_1577_neg	Citrulline	No results	1289837.90577735	35745837.08244102	17438767.75124263	568187.8921927771	807930.913891564	2379701.3115381557	31378861.992550094	143449597.92940867	12865398.74973755	27821676.428214088	3346122.541598583	11494342.487905234	6467774.376891986	1470773.9379492004	8464440.684526864	102305404.82614447	3795864.879376421	26658213.305053767	250875130.30302203	138655837.207496	3032622.993972985	11329056.754369475	268371272.6872046	815182.743835717	64829486.02940919	303973435.7592119	31010451.937983405	34344123.685325116	1931091.5752804023	6530540.559727471	6452029.467022658	11687458.58964064	5360008.288675136	42095344.55432997	116804576.81607394	14032134.197429294	50555370.075047165	774228.1599721351	3533310.235619573	70833864.35109417	63647286.63573428	86419831.41293201	1354569.520278757	1645250.7540368	789583.8474568767	15628599.070229419	34655620.3933306
Com_3551_neg	Fumaric acid	No results	8872590.120553145	24899207.07902405	7303633.829559033	11306730.89790863	33774439.88148492	9815325.278897058	9033156.295390075	24675778.1431826	47140542.04019397	14829744.07151133	14002006.866350967	10542033.44515607	35347278.019588895	63179923.3560822	13018428.668143932	49750283.36930832	34665431.495754175	14272150.335309105	51558717.51968475	16851469.94798607	11387389.934850583	10575320.948148668	11834755.95646616	20433624.636423383	13382696.405335547	8827671.568090536	18418061.198531665	12830476.558048327	15929825.685406962	21145402.346636586	24322951.43278796	10277028.948897187	13918564.064087609	13002034.94024547	107678894.96252204	10883753.401523707	21620048.442833275	20104673.830074534	20839042.485485353	10863495.632040026	26000784.22926559	12632364.094171217	50497592.33907426	11655992.274393281	12808989.822596857	11792634.367105277	12865536.37724308
Com_5640_neg	Pantetheine	Full match	2490693.0557232816	1046581.7996286306	1122712.6007042206	131475879.09708962	23381585.982586753	1732238.5191787353	10251055.15183638	3595106.746485004	2961592.6474781404	4733321.77714087	639034.2496743355	1049349.347434339	3525803.248040461	1425884.5393238817	2604631.5961400843	1889212.4259837912	2613410.625948	690967.5646229009	3634042.2160613625	1438614.7856741822	687892.6978990523	1054726.2854742485	5035516.69393473	3147291.930457935	1032057.1161808425	1791655.0461714873	1081110.8135963033	1959135.3878154906	2142405.5957870116	9618069.357696898	747656.5854852495	1011588.4931741728	10706912.274728032	2281818.762639925	503854.2423985216	1909098.5114885648	2366465.950117024	1612739.0863459385	950101.3843660846	5090076.086188134	550861.5124909555	4279696.545042774	6236526.738083226	333250.7071757217	1137964.9287249018	13629752.045004588	1043871.5406494875
Com_6853_neg	3,4-Dihydroxyphenylglycol	No results	3514541.734095511	4331659.826925424	3677208.049542384	31721001.50397061	16461062.418042643	101116520.92048371	2999367.1754152486	4360499.938137371	3730323.9193161167	9762390.357140519	35171784.73758078	23957723.72495017	90391971.6471988	24871752.40808702	30464174.18104139	3495724.103675151	58912341.54468529	6168938.881279356	8964767.37486336	64252692.22638636	5481059.640502035	3617638.371817438	3140854.922729295	4772457.33130756	3179682.8273395514	9654086.642920231	32024848.140636176	7023024.335802167	6457546.410264951	12190054.111176183	3487123.142404655	3153034.6001366605	4535986.046788976	2585749.975166179	2510356.982492138	2955527.026784051	1928820.4527141901	3277767.694916731	5096921.696866075	4163411.2787802573	3617867.5640396224	5179842.477695942	7693219.24854622	8674348.825861434	4748050.255372201	21944926.108128235	6792191.923237179
Com_6892_neg	Homogentisic acid	No results	4826882.481277518	44508035.072021216	14915777.771246169	18312586.46104553	19105579.956147745	47413645.7681372	15184371.699007336	13513282.98516013	16744501.782089222	33105847.137268916	30851975.43501614	51953783.28011628	18621650.53269513	9696751.133782392	27898198.784615394	15906407.113955608	16528219.015103942	7027059.862351142	14159366.96141462	34984056.11585189	8725413.791195644	58627677.366391785	34485676.688600555	11667589.735466061	11047791.361731146	21033643.266223058	6892606.450298464	6859885.645034364	11927669.193861306	22170684.117567603	16929943.61448865	9251357.480876947	9812091.17752778	10145278.37857859	7051309.486926657	12994419.802306762	7628335.736614078	50036952.22901683	15310149.427823013	20726599.628813107	5690430.119832632	12668386.027979761	30178419.668858346	31638767.64659773	11790029.168291094	32048458.2540302	22634477.80120675
Com_9336_neg	N-Acetyl-Asp-Glu	Full match	382906.5734704209	3664359.335250955	7880285.115600924	7305693.312040682	1527844.464540262	257361.05888808155	6874082.159572259	10263505.5680306	7073880.0418664925	6223361.5359769575	3424080.191245915	3738403.6682467232	8219659.083026958	2585859.094953088	3171549.233255827	9839775.655579172	6730288.132698097	1753822.158950936	4149301.9936493174	2682064.4598994222	2607437.099921464	4170118.4295624285	4467334.365568047	364553.8699400147	9589789.753203362	7118046.444760289	7558881.315136172	5940839.419537371	1315052.1240139168	724771.3553121481	9553612.109909564	13323816.270644488	14363385.916960325	21271591.579125237	32941295.958728973	13973166.839250425	28534841.558910362	19957599.895548116	1948459.8735606342	4119717.1897703735	2494359.7144354107	2415921.621586098	2051532.2350405918	715794.8897955213	1234921.1494924698	10800243.401143903	3681175.3418459417
Com_17766_neg	Adenylosuccinic acid	Full match	3201472.2286706604	2019907.7783735455	999196.3708950328	3216798.8785370206	4099352.044700736	2292598.8713724134	2025845.6905337248	2885410.49156144	2363555.5265287347	4020599.806166989	2164517.9959622337	1883813.6987791779	2643935.807136567	1335818.2475822044	2066307.9187875676	1590729.9352918891	2303625.762814306	1886536.0611042196	2089227.30708376	1839471.0191368246	1736409.1861897642	2474689.8747691177	3100614.7368503506	4235508.1370534245	1582337.6271906062	3741955.498510613	1789183.3705446601	2705263.21228181	3694305.282708292	1072906.603589255	15649130.926936217	3809889.1796836844	2658788.473025652	3677799.999820855	4546895.36621238	2700386.1579224975	2007094.3779139337	3884588.0359443715	1547509.819697931	2916214.391978992	1620945.1036958215	2408778.1776214438	1754951.560416817	810537.9794884544	579785.5427957784	3497947.8474838836	4096339.771792996
Com_26182_neg	Vitamin B2	Full match	2293900.850427789	189318.7932933091	281649.87222599797	2322312.5676863925	1941115.171809248	423239.8399263212	332308.8855392123	324726.9823093155	206945.6553633746	722870.0115572662	439856.29395178787	469695.10926292907	231410.81312847688	321348.47255982016	510626.8485325358	173960.48973599658	314037.1192119454	302954.1844290961	248789.47345800276	489646.4293347345	179632.83206135788	493939.4769415963	196262.88509821103	342379.1391351304	192679.14112754384	175010.92816691363	128305.78907132089	142536.84487281909	536308.745991736	1409289.6307924252	5024424.436543394	4005436.5451673763	3690065.3935272233	187267.72107120822	6912747.551367558	2499533.6780148055	3953804.3990137503	4021421.501820423	345530.76420072105	304136.31001795677	152134.75300857954	292206.6632757883	367089.2149403586	569657.5842249474	238445.3916720281	381561.46331017796	578776.3819549528
Com_5434_neg	Palmitic acid	Full match	36160200.96588083	7552365.690800339	12150565.91333948	43323916.82244084	56439308.76401495	10584343.217585538	9695975.965137038	9687368.190803086	8125874.03049195	12409273.484383773	7206343.8487536935	13387595.470308041	10585592.288275784	7505233.191913941	6524795.745667213	7128147.503911268	12086802.03137643	10217997.262984246	8053369.18408541	12602331.085782634	7273008.809490702	6015394.447505652	4782369.878978383	12830536.370668951	6545546.292303458	6789783.116867467	6057706.851464515	6103113.025416839	16387922.085225455	30574271.338720534	5373723.854634914	4578044.97168577	4321085.880241612	5880418.71132399	5209544.11159783	4395182.324063681	4604942.982833399	5275061.446040502	9560593.381483749	9803091.00755283	6565210.138689203	12143036.435614347	16893713.386051804	15820821.739440527	10887184.069448613	14125696.818422291	14081089.783899302
Com_157_neg	Tyrosol	No results	562519.9799789834	19740342.87703118	3335805.782602976	661758.2194634897	914735.8944210301	31933067.25509658	814873.1562946041	820162.3380144663	1840919.8017794343	1746000.7456504959	7084376.845383098	200077728.60657302	128998002.098865	1461402.3821646199	14455356.933448559	492046.0909046566	1155474.9715076026	1757392.5037561245	1200157.4950569395	37950960.38310328	2731419.5706629655	953747.286984144	13016716.844039183	788529.5703779609	1060811.7273025452	1483010.7034846086	2466596.3095007916	1724250.8493259242	954544.8489808331	5651857.5887590945	4094049.2691570125	666260.8374481895	24518516.308377396	85306336.4228393	1299847.995121048	11858867.776796708	547399.3519511961	10974809.338538978	328928787.59686166	809207.8506973505	1011095.9284871814	2254063.991476888	1797989.9028396136	2214133.4571289713	3038124.3627469377	35311131.38352203	547695141.5426258
Com_2977_neg	L-Serine	No results	37414859.70368724	31424622.400494896	2169733.4841712005	45087360.02443695	53430700.82353502	2656882.4493877776	1244682.7474212677	11437362.206088172	3054392.9751129504	18687211.472236585	8954409.111718168	5790246.883450475	3339052.9098823518	9984126.546327028	17689783.034663778	16244433.892162696	11270337.272249443	2912086.1167734517	27644341.673995644	1416912.1703028993	5588507.651290361	14391857.733442074	15199727.263171043	6111345.68440399	185124410.73826742	43385436.95476847	19557729.28535067	24172736.748695165	4438123.733023379	15606901.555654507	56064078.747148454	36115853.18154762	26059227.25209351	11840053.413091118	15429281.400969887	38605589.27554168	70704906.72999094	36641886.86347906	2910900.869450533	2899330.7206433145	31039198.63127384	2426185.2790890103	2278431.6365933088	1960853.5489981505	1965656.0432084922	10266668.12241875	912270.0087085301
Com_84_neg	Dulcitol	No results	95076409.68395045	2872772828.3196244	165546894.11489925	160476781.42934388	148972914.68865672	75188592.02993344	681902267.025912	63530305.52676596	1445518586.7049632	247749397.34886473	229885280.88670743	286201510.5888672	118709140.02111699	631346840.6175709	466475030.10559934	92897226.16453539	414234889.2138048	2371578954.351717	1083910613.8040147	406219623.9042501	149503728.92457417	1239523902.4401016	134400295.8987008	835572350.1867177	5282133696.803338	322865831.2249435	294761690.42695683	769185314.5540556	229298451.43905935	385432213.1671677	1542508795.378761	343333033.2858215	324932124.0937395	128353486.62430662	67469151.48657577	942626048.2051688	1166129896.329955	1022884637.1985983	160226249.29980215	316709934.68075514	771378965.9655732	327572007.9445799	204719390.3545724	168818523.58199325	97213651.30698466	101936926.06457826	119239770.36317137
Com_11040_neg	Ribulose-5-phosphate	Full match	1572636.9826727905	1370864.7351213805	964932.8679390288	8846543.260757042	10996202.51555956	1872982.4144719334	1259080.0611458018	1417678.619115258	2501735.2615991593	1031105.3015654131	991621.7662120512	1704077.2927659876	1613549.6528216815	1290334.9320944499	1490833.0208273013	4092885.9343621484	3912475.2655597962	4598759.920164536	2277422.19938664	1235174.769792895	35748518.316890396	1128807.762465895	1302976.467723138	3354601.4345431877	1399677.0822112146	1274700.9638571253	1449671.9478245133	1577106.17372073	1033395.084885465	8207831.621267571	880623.7171712782	1760976.7486029335	7235755.874549983	1700467.3890710585	1276972.3882198127	1996722.986039802	852940.0059049149	2251402.9789400348	43577958.43460472	1190955.6440737152	1296774.5854750932	1482553.213017164	1651561.1098495924	2005974.680988481	1200612.2478885206	1255236.5114838607	1146192.7589105403
Com_9566_neg	Inositol	No results	10043748.703586726	7406968.467850509	16789461.1450486	11379583.544414522	16146865.941428244	11057805.351938572	13187169.390593212	13540890.900009941	21124552.846507307	11086307.847914556	7440935.165187383	12514227.587335242	10623066.9969252	8827390.149818465	8353615.743030685	16815214.48659062	19241245.3538765	15564367.273512304	9203430.92829709	14394083.498821924	6409083.402628391	8633366.03066426	12543854.96542155	14990355.90636641	45054424.926403776	12385682.548112376	10402728.898951901	11774123.16518229	24192012.27105237	48767282.00927164	19641780.86691616	19113662.490154345	11306363.275007306	13961571.017709794	17126913.592467625	11216866.80503362	14207705.013893884	22869203.65222082	14588939.408120422	13013166.057066234	10214977.1931258	14616823.035340082	24031215.66780155	21387692.31148579	15819418.466718603	23457687.150198776	18370639.305146787
[truncated: 53 more columns]
